# Supplementary material for: Symptom Clusters and Longitudinal Progression in Chronic Hemodialysis Patients: A Prospective Single-Center Study
Source: Healthcare (Basel). 2026 May 18;14(10):1375. doi: 10.3390/healthcare14101375 (PMC13205381; doi:10.3390/healthcare14101375)
Supplement: Supplementary file 1 [file healthcare-14-01375-s001.zip]

Archive with 15 entries (15 files):
- Supplementary Figure Legends.pdf
- Supplementary Figure S1 - Cluster Elbow Plot.pdf
- Supplementary Figure S2 - Prevalence Change T1 to T3.pdf
- Supplementary Figure S3 - Cluster Stability Heatmaps T1 T2 T3.pdf
- Supplementary Figure S4a - GDM2 Cluster Stability T1 Baseline.pdf
- Supplementary Figure S4b - GDM2 Cluster Stability T2 6months.pdf
- Supplementary Figure S4c - GDM2 Cluster Stability T3 12months.pdf
- Supplementary Figure S4d - GDM2 Cluster Stability Mean.pdf
- Supplementary Figure S5 - Sociodemographic Correlation Heatmap (1).pdf
- Supplementary Figure S6 - Silhouette_k5.pdf
- Supplementary Table S1 - Subgroup Analysis by Sex and Diabetes Status (1).pdf
- Supplementary Table S2 - Subgroup Analysis by Age Group and Vascular Access.pdf
- Supplementary Table S3 - Spearman Correlation Matrix.pdf
- Supplementary Table S4 - Kendall Correlation Matrix.pdf
- Supplementary Table S5 - DM-adjusted Mixed Models.pdf
